# Supplementary material for: Revealing the Mysteries of Population Mobility Amid the COVID-19 Pandemic in Canada: Comparative Analysis With Internet of Things–Based Thermostat Data and Google Mobility Insights
Source: JMIR Public Health Surveill. 2024 Mar 20;10:e46903. doi: 10.2196/46903 (PMC10993118; doi:10.2196/46903)
Supplement: Multimedia Appendix 1 [file publichealth_v10i1e46903_app1.zip]

Archive with 110 entries (95 files):
- Figures 1-6 MA1/
- __MACOSX/._Figures 1-6 MA1
- Figures 1-6 MA1/Figure-1/
- __MACOSX/Figures 1-6 MA1/._Figure-1
- Figures 1-6 MA1/Figure_6/
- __MACOSX/Figures 1-6 MA1/._Figure_6
- Figures 1-6 MA1/Figure-3/
- __MACOSX/Figures 1-6 MA1/._Figure-3
- Figures 1-6 MA1/Figure-5/
- __MACOSX/Figures 1-6 MA1/._Figure-5
- Figures 1-6 MA1/Figure-2/
- __MACOSX/Figures 1-6 MA1/._Figure-2
- Figures 1-6 MA1/Figure_4/
- __MACOSX/Figures 1-6 MA1/._Figure_4
- Figures 1-6 MA1/Figure-1/(D) British Columbia.png
- __MACOSX/Figures 1-6 MA1/Figure-1/._(D) British Columbia.png
- Figures 1-6 MA1/Figure-1/(C) Quebec.png
- __MACOSX/Figures 1-6 MA1/Figure-1/._(C) Quebec.png
- Figures 1-6 MA1/Figure-1/(A) Ontario.png
- __MACOSX/Figures 1-6 MA1/Figure-1/._(A) Ontario.png
- Figures 1-6 MA1/Figure-1/(B) Alberta.png
- __MACOSX/Figures 1-6 MA1/Figure-1/._(B) Alberta.png
- Figures 1-6 MA1/Figure_6/A/
- __MACOSX/Figures 1-6 MA1/Figure_6/._A
- Figures 1-6 MA1/Figure_6/B/
- __MACOSX/Figures 1-6 MA1/Figure_6/._B
- Figures 1-6 MA1/Figure-3/A/
- __MACOSX/Figures 1-6 MA1/Figure-3/._A
- Figures 1-6 MA1/Figure-3/B/
- __MACOSX/Figures 1-6 MA1/Figure-3/._B
- Figures 1-6 MA1/Figure-5/A/
- __MACOSX/Figures 1-6 MA1/Figure-5/._A
- Figures 1-6 MA1/Figure-5/B/
- __MACOSX/Figures 1-6 MA1/Figure-5/._B
- Figures 1-6 MA1/Figure-2/(D) British Columbia.png
- __MACOSX/Figures 1-6 MA1/Figure-2/._(D) British Columbia.png
- Figures 1-6 MA1/Figure-2/(C) Quebec.png
- __MACOSX/Figures 1-6 MA1/Figure-2/._(C) Quebec.png
- Figures 1-6 MA1/Figure-2/(A) Ontario.png
- __MACOSX/Figures 1-6 MA1/Figure-2/._(A) Ontario.png
- Figures 1-6 MA1/Figure-2/(B) Alberta.png
- __MACOSX/Figures 1-6 MA1/Figure-2/._(B) Alberta.png
- Figures 1-6 MA1/Figure_4/A/
- __MACOSX/Figures 1-6 MA1/Figure_4/._A
- Figures 1-6 MA1/Figure_4/B/
- __MACOSX/Figures 1-6 MA1/Figure_4/._B
- Figures 1-6 MA1/Figure_6/A/bc_g.png
- __MACOSX/Figures 1-6 MA1/Figure_6/A/._bc_g.png
- Figures 1-6 MA1/Figure_6/A/on_g.png
- __MACOSX/Figures 1-6 MA1/Figure_6/A/._on_g.png
- Figures 1-6 MA1/Figure_6/A/qc_g.png
- __MACOSX/Figures 1-6 MA1/Figure_6/A/._qc_g.png
- Figures 1-6 MA1/Figure_6/A/ab_g.png
- __MACOSX/Figures 1-6 MA1/Figure_6/A/._ab_g.png
- Figures 1-6 MA1/Figure_6/B/bc_e.png
- __MACOSX/Figures 1-6 MA1/Figure_6/B/._bc_e.png
- Figures 1-6 MA1/Figure_6/B/on_e.png
- __MACOSX/Figures 1-6 MA1/Figure_6/B/._on_e.png
- Figures 1-6 MA1/Figure_6/B/qc_e.png
- __MACOSX/Figures 1-6 MA1/Figure_6/B/._qc_e.png
- Figures 1-6 MA1/Figure_6/B/ab_e.png
- __MACOSX/Figures 1-6 MA1/Figure_6/B/._ab_e.png
- Figures 1-6 MA1/Figure-3/A/bc_g.png
- __MACOSX/Figures 1-6 MA1/Figure-3/A/._bc_g.png
- Figures 1-6 MA1/Figure-3/A/on_g.png
- __MACOSX/Figures 1-6 MA1/Figure-3/A/._on_g.png
- Figures 1-6 MA1/Figure-3/A/qc_g.png
- __MACOSX/Figures 1-6 MA1/Figure-3/A/._qc_g.png
- Figures 1-6 MA1/Figure-3/A/ab_g.png
- __MACOSX/Figures 1-6 MA1/Figure-3/A/._ab_g.png
- Figures 1-6 MA1/Figure-3/B/bc_e.png
- __MACOSX/Figures 1-6 MA1/Figure-3/B/._bc_e.png
- Figures 1-6 MA1/Figure-3/B/on_e.png
- __MACOSX/Figures 1-6 MA1/Figure-3/B/._on_e.png
- Figures 1-6 MA1/Figure-3/B/qc_e.png
- __MACOSX/Figures 1-6 MA1/Figure-3/B/._qc_e.png
- Figures 1-6 MA1/Figure-3/B/ab_e.png
- __MACOSX/Figures 1-6 MA1/Figure-3/B/._ab_e.png
- Figures 1-6 MA1/Figure-5/A/bc_g.png
- __MACOSX/Figures 1-6 MA1/Figure-5/A/._bc_g.png
- Figures 1-6 MA1/Figure-5/A/on_g.png
- __MACOSX/Figures 1-6 MA1/Figure-5/A/._on_g.png
- Figures 1-6 MA1/Figure-5/A/qc_g.png
- __MACOSX/Figures 1-6 MA1/Figure-5/A/._qc_g.png
- Figures 1-6 MA1/Figure-5/A/ab_g.png
- __MACOSX/Figures 1-6 MA1/Figure-5/A/._ab_g.png
- Figures 1-6 MA1/Figure-5/B/bc_e.png
- __MACOSX/Figures 1-6 MA1/Figure-5/B/._bc_e.png
- Figures 1-6 MA1/Figure-5/B/on_e.png
- __MACOSX/Figures 1-6 MA1/Figure-5/B/._on_e.png
- Figures 1-6 MA1/Figure-5/B/qc_e.png
- __MACOSX/Figures 1-6 MA1/Figure-5/B/._qc_e.png
- Figures 1-6 MA1/Figure-5/B/ab_e.png
- __MACOSX/Figures 1-6 MA1/Figure-5/B/._ab_e.png
- Figures 1-6 MA1/Figure_4/A/bc_g.png
- __MACOSX/Figures 1-6 MA1/Figure_4/A/._bc_g.png
- Figures 1-6 MA1/Figure_4/A/on_g.png
- __MACOSX/Figures 1-6 MA1/Figure_4/A/._on_g.png
- Figures 1-6 MA1/Figure_4/A/qc_g.png
- __MACOSX/Figures 1-6 MA1/Figure_4/A/._qc_g.png
- Figures 1-6 MA1/Figure_4/A/ab_g.png
- __MACOSX/Figures 1-6 MA1/Figure_4/A/._ab_g.png
- Figures 1-6 MA1/Figure_4/B/bc_e.png
- __MACOSX/Figures 1-6 MA1/Figure_4/B/._bc_e.png
- Figures 1-6 MA1/Figure_4/B/on_e.png
- __MACOSX/Figures 1-6 MA1/Figure_4/B/._on_e.png
- Figures 1-6 MA1/Figure_4/B/qc_e.png
- __MACOSX/Figures 1-6 MA1/Figure_4/B/._qc_e.png
- Figures 1-6 MA1/Figure_4/B/ab_e.png
- __MACOSX/Figures 1-6 MA1/Figure_4/B/._ab_e.png
